# Supplementary material for: Immediate Early Genes Anchor a Biological Pathway of Proteins Required for Memory Formation, Long-Term Depression and Risk for Schizophrenia
Source: Front Behav Neurosci. 2018 Feb 19;12:23. doi: 10.3389/fnbeh.2018.00023 (PMC5827560; doi:10.3389/fnbeh.2018.00023)
Supplement: TABLE S1 — Supplemental table contains details regarding human variant studies discussed in the review. For each study discussed the associated gene, protein, variant, p value, effect size (if reported), and major findings have been summarized. [file Table_1.xlsx]

## Sheet: Sheet1
Gene	Protein	Study	Variant(s) discussed	P value, effect size (if reported)	Key findings
GRIN2A	NMDA type subunit 2A (NMDAR subunit)	index SNP -Schizophrenia Working Group of the Psychiatric Genomics Consortium (2014)	rs9922678	P = 6.72 x 10-9, OR = 1.067 (1.043-1.091), 95% CI	Rank 90, one of 128 regions showing genome wide significance for schizophrenia see supplemental table 2 of publication
NFATC3	NFATC3	index SNP -Schizophrenia Working Group of the Psychiatric Genomics Consortium (2014)	rs8044995	P = 3.27 × 10-8, OR = 1.08 (1.05–1.11), 95%CI	Rank 94, one of 128 regions showing genome wide significance for schizophrenia see supplemental table 2 of publication
EGR1	EGR1	index SNP -Schizophrenia Working Group of the Psychiatric Genomics Consortium (2014)	rs3849046	P = 4.83 × 10−9, OR = 1.06 (1.04–1.08), 95%CI	Rank 73, one of 128 regions showing genome wide significance for schizophrenia see supplemental table 2 of publication
NAB2	NAB2	index SNP -Schizophrenia Working Group of the Psychiatric Genomics Consortium (2014)	rs324017	P = 2.13 x 10-7, OR = 0.938 (0.917-0.959), 95% CI	Rank 103, one of 128 regions showing genome wide significance for schizophrenia see supplemental table 2 of publication
GRIN2B	NMDA type subunit 2B (NMDAR subunit)	Awadalla et al., 2010	L825V (amino acid change)	p<0.001 (MAPP)	De novo missense variant (L825V) associated with paranoid schizophrenia
GRIN2B	NMDA type subunit 2B (NMDAR subunit)	Demontis et al., 2011	rs1806194	P = 0.0008, OR= 0.816	intronic SNP showing association with schizophrenia after Bonferroni correction
PP3CC	protein phosphatase 3 catalytic subunit gamma (calcineurin subunit)	Gerber et al., 2003	CC1a, CC20, CC21, CC33, CCS3	p = 0.01 after correction for multiple testing	4 and 5 SNP haplotype showing transmission in affected families
PP3CC	protein phosphatase 3 catalytic subunit gamma (calcineurin subunit)	Liu et al., 2007	rs2272080	P = 0.024, χ2 = 5.133	located around exon 1 untranslated region shows nominal association with schizophrenia (P = 0.024) and significantly associated with the differential expression of PPP3CC in lymphoblast cell line with genotype (TT and TG genotypes associated with higher expression than GG genotype respectively (P = 0.0012 and 0.015, respectively)
PP3CC	protein phosphatase 3 catalytic subunit gamma (calcineurin subunit)	Yamada et al., 2007	rs1049437, rs2449348	Pedigree disequilibrium test sum 0.0023, ave 0.0038 and sum 0.0348, ave 0.0180 respectively	nominally significant transmission disequilibrium for PPP3CC (8p21.3) (see supplemental data S1 table 3 of publication for details)
PP3CC	protein phosphatase 3 catalytic subunit gamma (calcineurin subunit)	Horiuchi et al., 2007	rs10108011 (CC21 in Gerber et al), rs2461490, rs2449340	P = 0.012,odds ratio (OR) = 1.15(1.03–1.28), P = 0.005, OR = 1.16(1.05–1.28) and P = 0.013, OR = 1.14(1.03–1.26)	These three SNPs showed significant association with schizophrenia and replicated allelic and haplotype association seen in Gerber et al. study
EGR3	EGR3	Ning et al., 2012	rs1996147 and rs3750192	(c2>4.40, P<0.05) (FBAT)	These two SNPs were associated with schizophrenia in Han Chinese population. Also, LD analysis showed significant association of two- (rs3750192-rs35201266), three- (rs1877670- rs3750192-rs7009708) and four-SNP (rs1996147-rs1877670-rs3750192-rs7009708) tests of haplotype analyses (c2>7.10, global P<0.05).
EGR3	EGR3	Zhang et al., 2012	rs35201266	MAF 0.155, p = 0.009, OR 1.37 (1.07-1.75), 95% CI	SNP shows significant differences in cases vs. controls in genotype (P = 0.016) and allele frequency (P = 0.009). In addition meta-analysis data showed a statistically significant association between rs35201266 and schizophrenia (P = 0.0001)
EGR3	EGR3	Yamada et al., 2007	rs35201266	SNP M228 P = 0.001 for PDT-AVE, P = 0.045 in replication cohort	SNP showed strongest association with disease and showed in vitro effects on gene expression
EGR3	EGR3	Kim et al., 2010	rs35201266	p = 0.0008 χ2 = 11.156, OR = 1.493	intronic SNP in EGR3 gene showed a significant association with schizophrenia in a Korean population
EGR3	EGR3	Huentelman et al., 2015	rs1877670	p = 0.0078, OR = 1.480 (1.11-1.96), 95% CI in European population and p = 2.353 x 10−7; OR [95% CI] = 1.54 [1.310–1.820]) association in European, Chinese and African American populations combined	significant association with schizophrenia in a European population
ARC complex genes	Proteins interacting with ARC at synapse	Kirov et al., 2012	Not applicable	P = 3.78 x 10-8	enrichment of de novo CNVs in cases vs. controls
ARC complex genes	Proteins interacting with ARC at synapse	Purcell et al., 2014	Not applicable	P = 0.0016	9 mutations in 9 genes of the ARC complex seen only in cases, 0 mutations seen in controls
ARC complex genes	Proteins interacting with ARC at synapse	Fromer et al ., 2014	Not applicable	p = 1×10−3	enrichment of rare (MAF < 0.001) loss of function mutations in cases vs. controls calculated for Purcell et al study
ARC	ARC	Huentelman et al., 2015	rs35900184	p = 2.353 x 10−7; OR [95% CI] = 1.54 [1.310–1.820].	significant association with schizophrenia in a European population
ARC	ARC	Breitborde et al., 2017	rs35900184	(t = 2.16, p = 0.046)	"T" allele carriers showed significant improvement after cognitive remediation
NRG1	NRG1	Stefansson et al., 2002	SNP8NRG221132, SNP8NRG221533, SNP8NRG241930, SNP8NRG243177, 433E1006, 47B14-848, 420M9-1395	p value range 6.7 × 10−6 - 8.7 × 10−5	Core haplotype of 5 NRG1 SNPs and 2 microsatellite markers found at a higher frequency in schizophrenia patients
BDNF	BDNF	Egan et al., 2003	rs6265 val>met	F = 3.89, df = 2, 591, p = 0.02	Variant is associated with poor episodic memory (see p value indicated)
BDNF	BDNF	Hariri et al., 2003	rs6265 val>met	F(1,26) 9.44; R2= 0.25; p = 0.005 (encoding); F(1,26) 4.99; R2= 0.04; p = 0.035) (retrieval)	Interaction of BDNF val 66met was shown with mean left hippocampal activity during encoding , and mean left hippocampal activity during retrieval in healthy controls
BDNF	BDNF	Hashimoto et al., 2008	rs6265 val>met	T = 4.78, p < 0.001	More rapid reduction volume seen in Met-BDNF carriers than in Val BDNF homozygotes in bilateral posterior cingulate cortex and cingulate gyrus
BDNF	BDNF	Van Wingen et al., 2010	rs6265 val>met	([−54, 16, 26], Z= 3.6, pSVC= 0.041) and ([−8, −42, 38], Z= 3.4, pSVC= 0.042)	A BDNF genotype × sex interaction showed significant differencess in memory retrieval between groups in the left inferior frontal gyrus and the posterior cingulate cortex in healthy controls
